# Supplementary material for: Enhanced banana productivity, soil microbial community structure, and Fusarium wilt resistance by ultra-wide-narrow row planting pattern
Source: Front Plant Sci. 2026 Feb 25;16:1753867. doi: 10.3389/fpls.2025.1753867 (PMC12975992; doi:10.3389/fpls.2025.1753867)
Supplement: Supplementary file 1 [file Table1.xlsx]

## Sheet: Yield
	Figure 3A
Yield (kg plant-1)		Year
Treatments	Replications	2020	2021
T3M	T3M-1	25.2	28.35
	T3M-2	27.2	30.2
	T3M-3	24.3	33.35
T5M	T5M-1	25.5	32.4
	T5M-2	24.5	33.55
	T5M-3	22.9	35.3
T6M	T6M-1	21.5	30.7
	T6M-2	21.3	31.3
	T6M-3	20.6	30.75
	Figure 3B
Yield (kg plant-1)		Year
Treatments	Replications	2020	2021
T3M	T3M-1	45.5832	52.4454
	T3M-2	47.6128	55.4387
	T3M-3	46.0807	56.2163
T5M	T5M-1	43.1651	57.5424
	T5M-2	45.8453	58.5197
	T5M-3	40.0858	61.0314
T6M	T6M-1	28.7478	39.4952
	T6M-2	28.0406	45.2493
	T6M-3	25.5322	41.5256
	Figure 3C
Inflorescence emergence rate (%)		Year
Treatments	Replications	2020	2021
T3M	T3M-1	85.19	87.04
	T3M-2	78.85	80.77
	T3M-3	83.33	83.33
T5M	T5M-1	81.25	86.25
	T5M-2	84.29	87.14
	T5M-3	76.92	78.85
T6M	T6M-1	73.86	76.14
	T6M-2	68.6	69.77
	T6M-3	70	70.83
	Figure 3D
Harvest rate (%)		Year
Treatments	Replications	2020	2021
T3M	T3M-1	81.48	75.93
	T3M-2	78.85	82.69
	T3M-3	85.42	83.33
T5M	T5M-1	76.25	80
	T5M-2	84.29	78.57
	T5M-3	78.85	77.88
T6M	T6M-1	60.23	57.95
	T6M-2	59.3	65.12
	T6M-3	55.83	60.83
	Figure 3E
Fruit finger number (plant-1)		Year
2020			2021
T3M	T5M	T6M	T3M	T5M	T6M
157	150	131	160	165	185
158	155	144	164	177	169
148	136	132	186	161	175
161	146	143	179	152	184
153	140	128	168	161	167
150	135	156	188	178	182
144	142	132	169	166	186
155	145	141	151	157	162
135	148	138	167	151	176
144	153	143	173	172	173
142	150	140	167	154	163
141	155	145	170	151	168
	Figure 3F-H
Year	Treatments	Single fruit weight (g)	Fruit finger length (cm)	Fruit finger circumference (cm)
2020	T3M	155.75	23.3	12.2
2020	T3M	155.46	22.65	11.98
2020	T3M	168.24	23.47	12.23
2020	T5M	158.89	22.92	12.03
2020	T5M	159.96	23.15	12
2020	T5M	173.56	24.05	12.27
2020	T6M	159.21	23.33	12.02
2020	T6M	171.69	22.78	12.27
2020	T6M	157.04	22.45	12.05
2021	T3M	154.34	22.93	12.05
2021	T3M	163.72	22.78	11.95
2021	T3M	162.96	23.72	12.1
2021	T5M	171.5	23.47	12.13
2021	T5M	160.73	23.63	11.8
2021	T5M	160.6	23.95	11.82
2021	T6M	166.83	23.53	12.05
2021	T6M	156.35	24.02	11.73
2021	T6M	153.25	24.42	11.52

## Sheet: Quality
Figure 4
2020
	Total soluble sugar(TSS, %)	Soluble solids content(SCC, %)	Titratable acidity(TA, %)	Vc content(mg kg-1)	TSS/TA ratio
T3M	18.7993	22.25	0.576748	50.7117	32.5954
T3M	19.7533	24.45	0.498385	54.2705	39.6346
T3M	16.8586	22.1	0.551672	55.1601	30.559
T3M	15.5921	20.85	0.482713	54.2705	32.301
T3M	17.8125	22.4	0.495251	65.8363	35.9666
T3M	17.8618	19.9	0.420023	48.0427	42.5259
T3M	17.5493	21.5	0.432561	49.8221	40.5708
T3M	17.2039	21.5	0.454502	51.4235	37.8523
T3M	14.1283	21.5	0.454502	56.9395	31.0852
T5M	19.0625	22.05	0.520327	44.484	36.6356
T5M	18.7664	23.8	0.573613	46.2633	32.7162
T5M	19.4901	23.25	0.526596	44.484	37.0116
T5M	18.0099	22.8	0.542268	48.9324	33.2121
T5M	18.2237	21.85	0.583017	52.4911	31.2576
T5M	18.3224	21.65	0.426292	51.6014	42.9808
T5M	18.6678	22.3	0.561075	51.6014	33.2714
T5M	17.4013	25.4	0.482713	54.2705	36.049
T5M	14.6053	23.05	0.542268	53.3808	26.9336
T6M	15.3421	20.15	0.445099	50.7117	34.469
T6M	16.8487	22.35	0.59242	56.9395	28.4404
T6M	15.2303	22.5	0.482713	44.484	31.5514
T6M	16.0592	22.2	0.451368	40.0356	35.579
T6M	15.7961	20.5	0.445099	43.5943	35.4889
T6M	16.3092	24.75	0.448233	42.7046	36.3855
T6M	15.2434	21	0.517192	42.7046	29.4734
T6M	16.875	19.8	0.50152	45.3737	33.6477
T6M	18.6842	21.3	0.595555	44.484	31.3728
2021
	Total soluble sugar(TSS, %)	Soluble solids content(SCC, %)	Titratable acidity(TA, %)	Vc content(mg kg-1)	TSS/TA ratio
T3M	18.0132	22.3	0.514058	51.6014	35.0411
T3M	17.375	21.15	0.476444	48.9324	36.4681
T3M	17.2105	24.85	0.492116	49.8221	34.9725
T3M	16.6842	23.6	0.589286	55.1601	28.3126
T3M	20.6447	22.4	0.507789	55.1601	40.6561
T3M	18.4539	23.75	0.479578	64.0569	38.4795
T3M	18.3553	22.6	0.517192	54.2705	35.4902
T3M	16.6447	21.25	0.495251	55.1601	33.6087
T3M	19.7961	22.35	0.56421	51.6014	35.0863
T5M	19.8947	23.9	0.520327	56.0498	38.2351
T5M	20.3487	18.4	0.507789	56.9395	40.0731
T5M	18.9868	21.4	0.429426	60.4982	44.2144
T5M	17.8224	24.4	0.545403	47.9537	32.6774
T5M	19.8289	23.5	0.576748	66.726	34.3806
T5M	20.6579	19.75	0.435695	65.8363	47.4136
T5M	18.9211	20.05	0.517192	56.9395	36.5842
T5M	21.9013	20.5	0.557941	53.3808	39.2538
T5M	17.0526	21.6	0.476444	60.4982	35.7915
T6M	14.6382	21	0.423157	52.4911	34.5927
T6M	16.9934	21.3	0.545403	46.2633	31.1576
T6M	16.8158	21.4	0.589286	48.0427	28.5359
T6M	19.7105	24	0.601824	45.3737	32.7513
T6M	17.5066	22.6	0.517192	49.8221	33.8493
T6M	16.7895	23.25	0.520327	52.4911	32.2672
T6M	16.4342	23.05	0.470175	60.4982	34.9534
T6M	16.6447	23.4	0.485847	48.9324	34.2592
T6M	15.9276	21.05	0.445099	52.4911	35.7845

## Sheet: Dry matter
FIGURE 5
							Partitioning ratio (%)
Year	Treatments	Leaf dry weight(kg plant-1)	Stem dry weight(kg plant-1)	Fruit dry weight(kg plant-1)	Aboveground dry weight(kg plant-1)	Leaf	Stem	Fruit
2020	T3M	1.54	2.58	5.28	9.4	16.383	27.4468	56.1702
2020	T3M	1.41	2.35	5.15	8.91	15.8249	26.3749	57.8002
2020	T3M	1.47	1.99	4.7	8.16	18.0147	24.3873	57.598
2020	T5M	1.26	2.32	4.93	8.51	14.8061	27.262	57.9318
2020	T5M	1.09	2.78	4.43	8.3	13.1325	33.494	53.3735
2020	T5M	1.43	2.51	4.62	8.56	16.7056	29.3224	53.972
2020	T6M	1.12	2.46	4.02	7.6	14.7368	32.3684	52.8947
2020	T6M	1.21	2.92	4.07	8.2	14.7561	35.6098	49.6341
2020	T6M	1.48	2.68	3.57	7.73	19.1462	34.6701	46.1837
2021	T3M	3.47	2.79	4.87	11.13	31.177	25.0674	43.7556
2021	T3M	3.24	3.6	5.24	12.08	26.8212	29.8013	43.3775
2021	T3M	3.76	3.39	5.43	12.58	29.8887	26.9475	43.1638
2021	T5M	4.22	3.19	6.18	13.59	31.0522	23.4731	45.48
2021	T5M	3.53	3.68	5.89	13.1	26.9466	28.0916	44.9618
2021	T5M	3.74	3.61	6.38	13.73	27.2396	26.2928	46.4676
2021	T6M	3.25	3.22	5.27	11.74	27.6831	27.4276	44.8893
2021	T6M	3.42	2.55	5.32	11.29	30.2923	22.5864	47.1213
2021	T6M	3.51	4.04	5.38	12.93	27.1462	31.2452	41.6

## Sheet: Nutrients
FIGURE 6
FIGURE6A-6C
Year	Treatments	Aboveground N uptake(g plant-1)	Aboveground P uptake(g plant-1)	Aboveground K uptake(g plant-1)
2020	T3M	101.625	14.4595	375.458
2020	T3M	94.1144	13.6723	374.12
2020	T3M	89.9972	11.8327	343.559
2020	T5M	86.5274	13.1211	352.396
2020	T5M	87.6796	12.6081	358.135
2020	T5M	98.3377	14.4792	361.378
2020	T6M	77.5728	11.8273	311.217
2020	T6M	87.4795	13.1763	344.261
2020	T6M	82.1319	11.8157	339.725
2021	T3M	119.857	17.1923	455.591
2021	T3M	122.461	17.4537	477.039
2021	T3M	125.817	19.1312	475.952
2021	T5M	133.175	19.6427	494.785
2021	T5M	136.406	19.1105	517.649
2021	T5M	144.86	19.0618	493.368
2021	T6M	119.153	17.1302	449.379
2021	T6M	112.49	16.0731	419.099
2021	T6M	126.621	17.9965	472.91
FIGURE6D-6F
Year	Treatments	Leaf N uptake(g plant-1)	Leaf P uptake(g plant-1)	Leaf K uptake(g plant-1)
2020	T3M	26.1944	2.28644	50.0342
2020	T3M	23.1581	2.31503	47.3995
2020	T3M	25.5281	2.26516	45.9053
2020	T5M	19.6928	2.02238	44.3683
2020	T5M	17.3828	1.93555	38.1748
2020	T5M	25.4674	2.74035	49.9444
2020	T6M	16.0691	1.79761	35.4405
2020	T6M	17.6891	1.73985	38.9106
2020	T6M	21.8301	2.16747	46.1006
2021	T3M	59.4103	5.15826	133.939
2021	T3M	50.769	4.37721	120.156
2021	T3M	55.0281	6.624	133.122
2021	T5M	71.6276	7.62009	148.415
2021	T5M	65.0522	5.87858	130.482
2021	T5M	66.1261	6.06984	144.617
2021	T6M	53.8993	5.18439	125.737
2021	T6M	57.853	5.25347	119.835
2021	T6M	60.2358	5.94041	121.495
FIGURE6G-6I
Year	Treatments	Stem N uptake(g plant-1)	Stem P uptake(g plant-1)	Stem K uptake(g plant-1)
2020	T3M	26.2843	3.47376	189.223
2020	T3M	27.184	2.79019	176.871
2020	T3M	18.8583	2.27737	157.384
2020	T5M	24.4364	2.96242	189.518
2020	T5M	29.9778	3.6104	209.268
2020	T5M	29.4652	3.5185	180.34
2020	T6M	27.7399	3.19653	172.797
2020	T6M	34.3842	4.23097	206.506
2020	T6M	28.8462	3.87957	200.726
2021	T3M	31.2503	3.3246	217.778
2021	T3M	32.8826	3.68813	256.027
2021	T3M	36.0114	4.14587	239.437
2021	T5M	28.1667	3.41529	228.321
2021	T5M	35.9881	4.37675	268.966
2021	T5M	34.0473	3.89026	232.604
2021	T6M	32.5713	3.99499	218.391
2021	T6M	24.8446	3.33054	188.28
2021	T6M	35.1727	3.90461	248.853
FIGURE6J-6L
Year	Treatments	Fruit N uptake(gplant-1)	Fruit P uptake(g plant-1)	Fruit K uptake(g plant-1)
2020	T3M	49.1466	8.69925	136.2
2020	T3M	43.7723	8.5671	149.849
2020	T3M	45.6109	7.29013	140.27
2020	T5M	42.3981	8.13633	118.51
2020	T5M	40.319	7.06219	110.693
2020	T5M	43.4051	8.22032	131.093
2020	T6M	33.7639	6.83317	102.979
2020	T6M	35.4062	7.20545	98.8449
2020	T6M	31.4556	5.7687	92.8985
2021	T3M	29.1966	8.70943	103.874
2021	T3M	38.8095	9.38839	100.856
2021	T3M	34.7771	8.36127	103.392
2021	T5M	33.381	8.60733	118.049
2021	T5M	35.3656	8.8552	118.201
2021	T5M	44.6871	9.10171	116.147
2021	T6M	32.6821	7.95081	105.251
2021	T6M	29.7925	7.48915	110.983
2021	T6M	31.2121	8.15146	102.562

## Sheet: Soil agrochemical properties
FIGURE 7
		pH	OM(%)	AN(mg kg-1)	AP(mg kg-1)	AK(mg kg-1)
2021	T3M	6.575	3.30536	105.958	34.38	254
2021	T3M	6.525	3.25673	99.2936	35.83	258.5
2021	T3M	6.695	2.89503	95.2952	34.165	273
2021	T5M	6.735	2.8718	115.287	29.475	296.5
2021	T5M	6.63	3.10767	121.618	30.885	265
2021	T5M	6.645	3.29914	118.286	29.66	275
2021	T6M	6.635	2.87426	108.623	26.875	238
2021	T6M	6.53	2.72313	102.626	27.345	249.5
2021	T6M	6.45	3.22207	104.958	28.195	263

## Sheet: Soil microbial diversity 
FIGURE 8A-8F
Bacteria
Sample\Estimators	sobs	shannon	simpson	ace	chao	coverage	ACE/chao
T3M1	600	4.79706	0.01917	658.099	663.75	0.99789	0.991487
T3M2	602	4.80973	0.01823	646.115	652.455	0.99814	0.990283
T3M3	635	4.80128	0.0206	678.834	678.029	0.99809	1.00119
T5M3	590	4.72	0.0216	644.974	645.018	0.99804	0.999932
T5M1	585	4.83	0.0186	672.859	627.9	0.99836	1.0716
T5M2	615	4.69	0.0202	642.958	634.333	0.99779	1.0136
T6M1	569	4.74	0.0184	611.22	625.271	0.99817	0.977529
T6M2	536	4.65	0.0215	563.358	594.667	0.99819	0.947351
T6M3	594	4.41	0.0197	623.868	644.339	0.99784	0.968231
FIGURE 8G-8L
Fungi	sobs	shannon	simpson	ace	chao	coverage	ACE/chao
T3M1	172	3.79287	0.04079	172.977	172.5	0.99992	1.00276
T3M2	155	3.67998	0.04629	160.189	155	0.99997	1.03348
T3M3	173	3.59938	0.05806	189.361	194.667	0.99986	0.972744
T5M3	139	3.66586	0.05806	169	174.75	1	0.967096
T5M1	161	3.74204	0.06142	156.216	161	0.99997	0.970284
T5M2	164	3.93143	0.06304	164.544	164.25	0.99994	1.00179
T6M1	139	3.51728	0.0449	140.234	150	0.99989	0.934893
T6M2	127	3.34802	0.05154	127.342	133.85	0.99997	0.951378
T6M3	159	3.50821	0.0371	144.531	150.25	0.99994	0.961938

## Sheet: Microbial community dynamics
FIGURE 9A
Bacteria
Relative abundance on Phylum level(%)
Acidobacteriota	21.245	21.303	19.543
Proteobacteria	20.544	19.203	20.569
Chloroflexi	17.379	19.695	21.278
Actinobacteriota	11.954	15.064	13.616
Gemmatimonadota	4.841	4.826	4.834
Methylomirabilota	3.869	3.251	3.264
Myxococcota	2.936	2.391	2.536
GAL15	1.462	2.861	1.864
Bacteroidota	2.284	1.456	1.657
Latescibacterota	1.947	1.004	1.458
Others	11.539	8.946	9.381
FIGURE 9B
Fungi
Relative abundance on Phylum level(%)						Relative abundance on Genus level(%)
	T3M	T5M	T6M			T3M	T5M	T6M
Ascomycota	77.987	72.124	75.136		unclassified_p__Ascomycota	8.821	8.952	9.956
Basidiomycota	7.021	16.569	15.151		unclassified_c__Sordariomycetes	6.118	5.291	8.35
unclassified_k__Fungi	6.963	6.235	5.246		unclassified_k__Fungi	6.963	6.235	5.246
Mortierellomycota	6.084	2.661	2.978		unclassified_f__Nectriaceae	9.105	4.968	3.273
Chytridiomycota	0.723	1.088	0.562		unclassified_f__Microascaceae	6.208	2.883	4.851
Rozellomycota	0.453	0.421	0.431		Mortierella	5.774	2.521	2.928
Kickxellomycota	0.291	0.383	0.102		Nigrospora	3.029	3.345	3.66
Glomeromycota	0.15	0.198	0.188		Fusarium	4.733	3.238	1.792
Blastocladiomycota	0.2	0.014	0.117		Chaetomium	4.191	2.719	2.211
Basidiobolomycota		0.176			Melanconiella	0.29	0.091	8.433
others	0.125	0.131	0.089		others	44.768	59.757	49.3
	100	100	100			100	100	100
FIGURE 9C
Relative abundance of Fusarium(%)
T3M	T5M	T6M
4.487	3.111	2.578
4.207	3.481	1.303
5.505	3.122	1.497
FIGURE 9D
Bacteria
Heatmap on Phylum level
sorts	pH	OM	AN	AP	AK				name		pH	OM	AN	AP	AK
Acidobacteriota	-0.07531	0.41667	0.26667	0.01667	-0.65				p__Acidobacteriota		0.84729	0.26459	0.48792	0.96605	0.05807
Proteobacteria	-0.38494	0.4	0.11667	0.2	-0.2				p__Proteobacteria		0.3063	0.28611	0.76501	0.6059	0.6059
Chloroflexi	0.46862	-0.8	0.03333	-0.33333	0.51667				p__Chloroflexi		0.20324	0.00963	0.93216	0.38071	0.15439
Actinobacteriota	0.24268	-0.51667	0.28333	-0.11667	0.63333				p__Actinobacteriota		0.52924	0.15439	0.46003	0.76501	0.06709
Gemmatimonadota	-0.04184	0.13333	0.06667	-0.16667	-0.05				p__Gemmatimonadota		0.91489	0.73237	0.86469	0.66823	0.89835
Methylomirabilota	0.30126	0.38333	-0.11667	0	-0.5				p__Methylomirabilota		0.43082	0.3085	0.76501	1	0.17047
Myxococcota	-0.38494	0.46667	-0.33333	0.41667	-0.11667				p__Myxococcota		0.3063	0.20539	0.38071	0.26459	0.76501
GAL15	0.04184	-0.36667	0.1	-0.18333	0.5				p__GAL15		0.91489	0.33174	0.79797	0.63682	0.17047
Bacteroidota	-0.24268	0.6	-0.45	0.61667	-0.18333				p__Bacteroidota		0.52924	0.08762	0.22422	0.07693	0.63682
Latescibacterota	-0.25105	0.68333	-0.1	0.25	-0.68333				p__Latescibacterota		0.51467	0.04244	0.79797	0.51649	0.04244
FIGURE 9E
Fungi
Heatmap on Phylum level
sorts	pH	OM	AN	AP	AK				name	pH	OM	AN	AP	AK
p__Ascomycota	0.05858	0.15	-0.2	0.11667	-0.03333				p__Ascomycota	0.88101	0.70009	0.6059	0.76501	0.93216
p__Basidiomycota	0.29289	-0.5	0.45	-0.45	-0.01667				p__Basidiomycota	0.44435	0.17047	0.22422	0.22422	0.96605
p__unclassified_k__Fungi	-0.1841	0.61667	-0.08333	0.55	0.03333				p__unclassified_k__Fungi	0.63538	0.07693	0.83121	0.12498	0.93216
p__Mortierellomycota	-0.3431	0.75	-0.43333	0.5	-0.31667				p__Mortierellomycota	0.36603	0.01994	0.24395	0.17047	0.4064
p__Chytridiomycota	0.46862	0.43333	0.56667	0.05	-0.58333				p__Chytridiomycota	0.20324	0.24395	0.11163	0.89835	0.09919
p__Rozellomycota	0.0251	-0.35	0.21667	0.06667	0.06667				p__Rozellomycota	0.94888	0.35582	0.57551	0.86469	0.86469
p__Kickxellomycota	-0.0251	0.86667	0.46667	0.26667	-0.6				p__Kickxellomycota	0.94888	0.0025	0.20539	0.48792	0.08762
p__Glomeromycota	-0.35147	0.23333	0.11667	0.03333	-0.11667				p__Glomeromycota	0.35367	0.5457	0.76501	0.93216	0.76501
p__Blastocladiomycota	-0.50257	0.68761	-0.51353	0.53964	-0.0087				p__Blastocladiomycota	0.16793	0.04066	0.15735	0.13373	0.98227
p__Basidiobolomycota	0.55002	-0.41079	0.27386	0	0.54772				p__Basidiobolomycota	0.12496	0.27207	0.4758	1	0.12687
FIGURE 9F
Fungi
Heatmap on Genus level
sorts	pH	OM	AN	AP	AK				name	pH	OM	AN	AP	AK
Mortierella	-0.3431	0.75	-0.43333	0.5	-0.31667				g__Mortierella	0.36603	0.01994	0.24395	0.17047	0.4064
Nigrospora	0.27615	0.13333	0.26667	-0.56667	-0.26667				g__Nigrospora	0.47196	0.73237	0.48792	0.11163	0.48792
Fusarium	-0.10879	0.86667	0.06667	0.81667	-0.21667				g__Fusarium	0.78055	0.0025	0.86469	0.00722	0.57551
Chaetomium	-0.08368	0.45	-0.41667	0.91667	0.16667				g__Chaetomium	0.83051	0.22422	0.26459	0.00051	0.66823
Melanconiella	0.05042	-0.46862	-0.30126	-0.19247	-0.33473				g__Melanconiella	0.8975	0.20324	0.43082	0.61981	0.37859
Agaricus	0.51046	-0.5	0.41667	-0.43333	0.53333				g__Agaricus	0.16027	0.17047	0.26459	0.24395	0.13923
Trichoderma	0.23431	-0.5	0.13333	-0.08333	0.3				g__Trichoderma	0.54397	0.17047	0.73237	0.83121	0.43285
Acremonium	0.61088	-0.03333	0.41667	0.26667	0.66667				g__Acremonium	0.08054	0.93216	0.26459	0.48792	0.04987
Neocosmospora	-0.58578	0.45	-0.18333	0.3	0.1				g__Neocosmospora	0.09743	0.22422	0.63682	0.43285	0.79797
Bisifusarium	0.49373	0.33333	0.48333	-0.05	0.18333				g__Bisifusarium	0.17676	0.38071	0.18747	0.89835	0.63682
Bacteria
FIGURE 9G
Fungi RDA/CCA on Phylum level
	RDA1	RDA2	r2	P_value
pH	-0.76933	0.63885	0.14768	0.615
OM	0.99999	0.00504	0.71874	0.009
AN	0.04822	0.99884	0.12725	0.682
AP	0.97485	-0.22285	0.20904	0.527
AK	-0.90361	0.42835	0.46409	0.165
Fungi
FIGURE 9H
Fungi RDA/CCA on Phylum level
	RDA1	RDA2	r2	P_value
pH	-0.875	0.48413	0.16703	0.584
OM	0.93597	-0.35208	0.72846	0.027
AN	-0.94215	0.33519	0.10414	0.717
AP	0.93391	-0.3575	0.41773	0.202
AK	-0.99586	0.09085	0.07897	0.774
FIGURE 9I
Fungi RDA/CCA on Genus level
	RDA1	RDA2	r2	P_value
pH	0.01637	-0.99987	0.446	0.171
OM	0.86761	0.49724	0.44658	0.134
AN	0.01544	-0.99988	0.3337	0.295
AP	0.74217	0.67021	0.38076	0.213
AK	0.81471	-0.57987	0.57465	0.082
